# Supplementary material for: Host plant‐related genomic differentiation in the European cherry fruit fly, Rhagoletis cerasi
Source: Mol Ecol. 2019 Oct 13;28(20):4648–66. doi: 10.1111/mec.15239 (PMC6899720; doi:10.1111/mec.15239)
Supplement: Supplementary file 1 [file MEC-28-4648-s001.xlsx]

## Sheet: Title
	Host plant-related genomic differentiation in the European cherry fruit fly, Rhagoletis cerasi (L., 1758) (Diptera: Tephritidae)
	Vid Bakovic1,5, Hannes Schuler2, Martin Schebeck1, Jeffrey L. Feder3, Christian Stauffer1*, Gregory J. Ragland4*
	1-Department of Forest and Soil Sciences, BOKU, University of Natural Resources and Life Sciences Vienna, Vienna, Austria
	2- Faculty of Science and Technology, Free University of Bozen-Bolzano, Bolzano, Italy
	3-Department of Biological Sciences, University of Notre Dame, Notre Dame, Indiana, USA
	4-Department of Integrative Biology, University of Colorado – Denver, Denver, Colorado, USA
	5-Department of Biology, IFM, University of Linköping, Linköping, Sweden
	*equally contributing senior authors
	Correspondence
	Vid Bakovic, Department of Forest and Soil Sciences, BOKU, University of Natural Resources and Life Sciences Vienna, Peter-Jordan-Straße 82/I, A-1190 Vienna, Austria. Email: vidbakovic@gmail.com. Tel: +43 6607426398.

## Sheet: TableS1
	Table S1 Details of individual Rhagoletis cerasi samples used in this study sorted by country and location of collection sites, sample names, host plant affiliations, geographic coordinates of sampling sites and years of collections.
	Country	Location	Sample	Pop ID	Host plant	Latitude	Longitude	year of collection
	Norway	Grimstadt	VB1	NO-G-P	Prunus spp.	58.3471	8.58477	2008
	Norway	Grimstadt	VB2	NO-G-P	Prunus spp.	58.3471	8.58477	2008
	Norway	Grimstadt	VB3	NO-G-P	Prunus spp.	58.3471	8.58477	2008
	Norway	Grimstadt	VB25	NO-G-P	Prunus spp.	58.3471	8.58477	2008
	Norway	Grimstadt	VB26	NO-G-P	Prunus spp.	58.3471	8.58477	2008
	Norway	Grimstadt	VB27	NO-G-P	Prunus spp.	58.3471	8.58477	2008
	Norway	Grimstadt	VB28	NO-G-P	Prunus spp.	58.3471	8.58477	2008
	Norway	Grimstadt	VB29	NO-G-P	Prunus spp.	58.3471	8.58477	2008
	Norway	Grimstadt	VB30	NO-G-P	Prunus spp.	58.3471	8.58477	2008
	Norway	Grimstadt	VB31	NO-G-P	Prunus spp.	58.3471	8.58477	2008
	Norway	Grimstadt	VB32	NO-G-P	Prunus spp.	58.3471	8.58477	2008
	Norway	Grimstadt	VB33	NO-G-P	Prunus spp.	58.3471	8.58477	2008
	Norway	Grimstadt	VB34	NO-G-P	Prunus spp.	58.3471	8.58477	2008
	Norway	Grimstadt	VB36	NO-G-P	Prunus spp.	58.3471	8.58477	2008
	Norway	Grimstadt	VB55	NO-G-P	Prunus spp.	58.3471	8.58477	2008
	Norway	Grimstadt	VB4	NO-G-L	Lonicera spp.	58.3274	8.56813	2008
	Norway	Grimstadt	VB5	NO-G-L	Lonicera spp.	58.3274	8.56813	2008
	Norway	Grimstadt	VB6	NO-G-L	Lonicera spp.	58.3274	8.56813	2008
	Norway	Grimstadt	VB37	NO-G-L	Lonicera spp.	58.3274	8.56813	2008
	Norway	Grimstadt	VB38	NO-G-L	Lonicera spp.	58.3274	8.56813	2008
	Norway	Grimstadt	VB39	NO-G-L	Lonicera spp.	58.3274	8.56813	2008
	Norway	Grimstadt	VB40	NO-G-L	Lonicera spp.	58.3274	8.56813	2008
	Norway	Grimstadt	VB41	NO-G-L	Lonicera spp.	58.3274	8.56813	2008
	Norway	Grimstadt	VB42	NO-G-L	Lonicera spp.	58.3274	8.56813	2008
	Norway	Grimstadt	VB43	NO-G-L	Lonicera spp.	58.3274	8.56813	2008
	Norway	Grimstadt	VB44	NO-G-L	Lonicera spp.	58.3274	8.56813	2008
	Norway	Grimstadt	VB45	NO-G-L	Lonicera spp.	58.3274	8.56813	2008
	Norway	Grimstadt	VB46	NO-G-L	Lonicera spp.	58.3274	8.56813	2008
	Norway	Grimstadt	VB47	NO-G-L	Lonicera spp.	58.3274	8.56813	2008
	Norway	Grimstadt	VB48	NO-G-L	Lonicera spp.	58.3274	8.56813	2008
	Norway	Grimstadt	VB56	NO-G-L	Lonicera spp.	58.3274	8.56813	2008
	Germany	Witzenhausen	D21-witz	DE-W-P	Prunus spp.	51.3604	9.82205	2000
	Germany	Witzenhausen	D23-witz	DE-W-P	Prunus spp.	51.3604	9.82205	2000
	Germany	Witzenhausen	D24-witz	DE-W-P	Prunus spp.	51.3604	9.82205	2000
	Germany	Witzenhausen	D25-witz	DE-W-P	Prunus spp.	51.3604	9.82205	2000
	Germany	Witzenhausen	D27-witz	DE-W-P	Prunus spp.	51.3604	9.82205	2000
	Germany	Witzenhausen	D28-witz	DE-W-P	Prunus spp.	51.3604	9.82205	2000
	Germany	Witzenhausen	D29-witz	DE-W-P	Prunus spp.	51.3604	9.82205	2000
	Germany	Witzenhausen	D30-witz	DE-W-P	Prunus spp.	51.3604	9.82205	2000
	Germany	Witzenhausen	K-34-2	DE-W-L	Lonicera spp.	51.3413	9.85577	2008
	Germany	Witzenhausen	K-34-3	DE-W-L	Lonicera spp.	51.3413	9.85577	2008
	Germany	Witzenhausen	K-34-4	DE-W-L	Lonicera spp.	51.3413	9.85577	2008
	Germany	Witzenhausen	K-34-6	DE-W-L	Lonicera spp.	51.3413	9.85577	2008
	Germany	Witzenhausen	K-34-7	DE-W-L	Lonicera spp.	51.3413	9.85577	2008
	Germany	Witzenhausen	K-34-8	DE-W-L	Lonicera spp.	51.3413	9.85577	2008
	Germany	Witzenhausen	K-34-9	DE-W-L	Lonicera spp.	51.3413	9.85577	2008
	Germany	Witzenhausen	K-34-10	DE-W-L	Lonicera spp.	51.3413	9.85577	2008
	Germany	Ober-Ramstadt	K-5-2	DE-O-P	Prunus spp.	49.8243	8.74248	2008
	Germany	Ober-Ramstadt	K-5-4	DE-O-P	Prunus spp.	49.8243	8.74248	2008
	Germany	Ober-Ramstadt	K-5-5	DE-O-P	Prunus spp.	49.8243	8.74248	2008
	Germany	Ober-Ramstadt	K-5-6	DE-O-P	Prunus spp.	49.8243	8.74248	2008
	Germany	Ober-Ramstadt	K-5-7	DE-O-P	Prunus spp.	49.8243	8.74248	2008
	Germany	Ober-Ramstadt	K-5-8	DE-O-P	Prunus spp.	49.8243	8.74248	2008
	Germany	Ober-Ramstadt	K-5-9	DE-O-P	Prunus spp.	49.8243	8.74248	2008
	Germany	Ober-Ramstadt	K-5-10	DE-O-P	Prunus spp.	49.8243	8.74248	2008
	Germany	Ober-Ramstadt	K-5-13	DE-O-P	Prunus spp.	49.8243	8.74248	2008
	Germany	Ober-Ramstadt	K-5-14	DE-O-P	Prunus spp.	49.8243	8.74248	2008
	Germany	Ober-Ramstadt	K-5-15	DE-O-P	Prunus spp.	49.8243	8.74248	2008
	Germany	Ober-Ramstadt	K-5-16	DE-O-P	Prunus spp.	49.8243	8.74248	2008
	Germany	Ober-Ramstadt	K-5-17	DE-O-P	Prunus spp.	49.8243	8.74248	2008
	Germany	Ober-Ramstadt	VB13	DE-O-P	Prunus spp.	49.8243	8.74248	2008
	Germany	Ober-Ramstadt	VB14	DE-O-P	Prunus spp.	49.8243	8.74248	2008
	Germany	Ober-Ramstadt	K-33-1	DE-O-L	Lonicera spp.	49.8283	8.73164	2008
	Germany	Ober-Ramstadt	K-33-2	DE-O-L	Lonicera spp.	49.8283	8.73164	2008
	Germany	Ober-Ramstadt	K-33-3	DE-O-L	Lonicera spp.	49.8283	8.73164	2008
	Germany	Ober-Ramstadt	K-33-4	DE-O-L	Lonicera spp.	49.8283	8.73164	2008
	Germany	Ober-Ramstadt	K-33-5	DE-O-L	Lonicera spp.	49.8283	8.73164	2008
	Germany	Ober-Ramstadt	K-33-6	DE-O-L	Lonicera spp.	49.8283	8.73164	2008
	Germany	Ober-Ramstadt	K-33-7	DE-O-L	Lonicera spp.	49.8283	8.73164	2008
	Germany	Ober-Ramstadt	K-33-9	DE-O-L	Lonicera spp.	49.8283	8.73164	2008
	Germany	Ober-Ramstadt	K-33-10	DE-O-L	Lonicera spp.	49.8283	8.73164	2008
	Germany	Ober-Ramstadt	K-33-11	DE-O-L	Lonicera spp.	49.8283	8.73164	2008
	Germany	Ober-Ramstadt	K-33-12	DE-O-L	Lonicera spp.	49.8283	8.73164	2008
	Germany	Ober-Ramstadt	K-33-13	DE-O-L	Lonicera spp.	49.8283	8.73164	2008
	Germany	Ober-Ramstadt	K-33-14	DE-O-L	Lonicera spp.	49.8283	8.73164	2008
	Germany	Ober-Ramstadt	K-33-15	DE-O-L	Lonicera spp.	49.8283	8.73164	2008
	Germany	Ober-Ramstadt	K-33-16	DE-O-L	Lonicera spp.	49.8283	8.73164	2008
	Germany	Ober-Ramstadt	VB7	DE-O-L	Lonicera spp.	49.8283	8.73164	2008
	Germany	Dossenheim	43-1	DE-D-P	Prunus spp.	49.4498	8.6568	2007
	Germany	Dossenheim	43-2	DE-D-P	Prunus spp.	49.4498	8.6568	2007
	Germany	Dossenheim	43-3	DE-D-P	Prunus spp.	49.4498	8.6568	2007
	Germany	Dossenheim	43-4	DE-D-P	Prunus spp.	49.4498	8.6568	2007
	Germany	Dossenheim	43-5	DE-D-P	Prunus spp.	49.4498	8.6568	2007
	Germany	Dossenheim	43-6	DE-D-P	Prunus spp.	49.4498	8.6568	2007
	Germany	Dossenheim	43-7	DE-D-P	Prunus spp.	49.4498	8.6568	2007
	Germany	Dossenheim	43-8	DE-D-P	Prunus spp.	49.4498	8.6568	2007
	Germany	Dossenheim	43-9	DE-D-P	Prunus spp.	49.4498	8.6568	2007
	Germany	Dossenheim	44-1	DE-D-L	Lonicera spp.	49.4593	8.67248	2007
	Germany	Dossenheim	44-2	DE-D-L	Lonicera spp.	49.4593	8.67248	2007
	Germany	Dossenheim	44-4	DE-D-L	Lonicera spp.	49.4593	8.67248	2007
	Germany	Dossenheim	VB52	DE-D-L	Lonicera spp.	49.4593	8.67248	2007
	Germany	Dossenheim	VB53	DE-D-L	Lonicera spp.	49.4593	8.67248	2007
	Germany	Dossenheim	VB54	DE-D-L	Lonicera spp.	49.4593	8.67248	2007
	Austria	Neufeld	m1	AT-N-P	Prunus spp.	47.8662	16.3896	2007
	Austria	Neufeld	m2	AT-N-P	Prunus spp.	47.8662	16.3896	2007
	Austria	Neufeld	m3	AT-N-P	Prunus spp.	47.8662	16.3896	2007
	Austria	Neufeld	m4	AT-N-P	Prunus spp.	47.8662	16.3896	2007
	Austria	Neufeld	m5	AT-N-P	Prunus spp.	47.8662	16.3896	2007
	Austria	Neufeld	m6	AT-N-P	Prunus spp.	47.8662	16.3896	2007
	Austria	Neufeld	m7	AT-N-P	Prunus spp.	47.8662	16.3896	2007
	Austria	Neufeld	m8	AT-N-P	Prunus spp.	47.8662	16.3896	2007
	Austria	Neufeld	m9	AT-N-P	Prunus spp.	47.8662	16.3896	2007
	Austria	Neufeld	m10	AT-N-P	Prunus spp.	47.8662	16.3896	2007
	Austria	Neufeld	m11	AT-N-P	Prunus spp.	47.8662	16.3896	2007
	Austria	Neufeld	m12	AT-N-P	Prunus spp.	47.8662	16.3896	2007
	Austria	Neufeld	m13	AT-N-P	Prunus spp.	47.8662	16.3896	2007
	Austria	Neufeld	m14	AT-N-P	Prunus spp.	47.8662	16.3896	2007
	Austria	Neufeld	m15	AT-N-P	Prunus spp.	47.8662	16.3896	2007
	Austria	Neufeld	f2	AT-N-P	Prunus spp.	47.8662	16.3896	2007
	Austria	Neufeld	f3	AT-N-P	Prunus spp.	47.8662	16.3896	2007
	Austria	Neufeld	f4	AT-N-P	Prunus spp.	47.8662	16.3896	2007
	Austria	Neufeld	f5	AT-N-P	Prunus spp.	47.8662	16.3896	2007
	Austria	Neufeld	f6	AT-N-P	Prunus spp.	47.8662	16.3896	2007
	Austria	Neufeld	f7	AT-N-P	Prunus spp.	47.8662	16.3896	2007
	Austria	Neufeld	f8	AT-N-P	Prunus spp.	47.8662	16.3896	2007
	Austria	Neufeld	f9	AT-N-P	Prunus spp.	47.8662	16.3896	2007
	Austria	Neufeld	16-12	AT-N-P	Prunus spp.	47.8662	16.3896	2007
	Italy	Sicily West - San Guiseppe lato	5L1	IT-S-P	Prunus spp.	37.9679	13.1838	2007
	Italy	Sicily West - San Guiseppe lato	5L2	IT-S-P	Prunus spp.	37.9679	13.1838	2007
	Italy	Sicily West - San Guiseppe lato	5L3	IT-S-P	Prunus spp.	37.9679	13.1838	2007
	Italy	Sicily West - San Guiseppe lato	5L4	IT-S-P	Prunus spp.	37.9679	13.1838	2007
	Italy	Sicily East - Lingua Glossa	10L1	IT-L-P	Prunus spp.	37.8399	15.1349	2007
	Italy	Sicily East - Lingua Glossa	10L2	IT-L-P	Prunus spp.	37.8399	15.1349	2007
	Italy	Sicily East - Lingua Glossa	10L3	IT-L-P	Prunus spp.	37.8399	15.1349	2007
	Italy	Sicily East - Lingua Glossa	10L4	IT-L-P	Prunus spp.	37.8399	15.1349	2007
	Italy	Sicily West - San Guiseppe lato	5-11	IT-S-P	Prunus spp.	37.9679	13.1838	2007
	Italy	Sicily West - San Guiseppe lato	5-12	IT-S-P	Prunus spp.	37.9679	13.1838	2007
	Italy	Sicily West - San Guiseppe lato	5-13	IT-S-P	Prunus spp.	37.9679	13.1838	2007
	Italy	Sicily West - San Guiseppe lato	5-14	IT-S-P	Prunus spp.	37.9679	13.1838	2007
	Italy	Sicily West - Chiusa	6-11	IT-C-P	Prunus spp.	37.6538	13.301	2007
	Italy	Sicily West - Chiusa	6-12	IT-C-P	Prunus spp.	37.6538	13.301	2007
	Italy	Sicily West - Chiusa	6-13	IT-C-P	Prunus spp.	37.6538	13.301	2007
	Italy	Sicily West - Chiusa	6-14	IT-C-P	Prunus spp.	37.6538	13.301	2007
	Italy	Sicily West - Bivona	7-11	IT-B-P	Prunus spp.	37.5941	13.4176	2007
	Italy	Sicily West - Bivona	7-12	IT-B-P	Prunus spp.	37.5941	13.4176	2007
	Italy	Sicily West - Bivona	7-13	IT-B-P	Prunus spp.	37.5941	13.4176	2007
	Italy	Sicily West - Bivona	7-14	IT-B-P	Prunus spp.	37.5941	13.4176	2007
	Italy	Sicily West - Bivona	7-21	IT-B-P	Prunus spp.	37.5941	13.4176	2007
	Italy	Sicily West - Bivona	7-22	IT-B-P	Prunus spp.	37.5941	13.4176	2007
	Italy	Sicily West - Bivona	7-23	IT-B-P	Prunus spp.	37.5941	13.4176	2007
	Italy	Sicily West - Bivona	7-24	IT-B-P	Prunus spp.	37.5941	13.4176	2007
	Portugal	Castello Branco	PT1	PT-C-P	Prunus spp.	39.8325	-7.50514	2009
	Portugal	Castello Branco	PT2	PT-C-P	Prunus spp.	39.8325	-7.50514	2009
	Portugal	Castello Branco	PT3	PT-C-P	Prunus spp.	39.8325	-7.50514	2009
	Portugal	Castello Branco	PT4	PT-C-P	Prunus spp.	39.8325	-7.50514	2009
	Portugal	Castello Branco	PT5	PT-C-P	Prunus spp.	39.8325	-7.50514	2009
	Portugal	Castello Branco	PT6	PT-C-P	Prunus spp.	39.8325	-7.50514	2009
	Portugal	Castello Branco	PT7	PT-C-P	Prunus spp.	39.8325	-7.50514	2009
	Portugal	Castello Branco	PT8	PT-C-P	Prunus spp.	39.8325	-7.50514	2009
	Portugal	Castello Branco	VB66	PT-C-P	Prunus spp.	39.8325	-7.50514	2009
	Portugal	Castello Branco	VB67	PT-C-P	Prunus spp.	39.8325	-7.50514	2009
	Portugal	Castello Branco	VB68	PT-C-P	Prunus spp.	39.8325	-7.50514	2009
	Portugal	Castello Branco	VB69	PT-C-P	Prunus spp.	39.8325	-7.50514	2009
	Portugal	Castello Branco	VB70	PT-C-P	Prunus spp.	39.8325	-7.50514	2009
	Portugal	Castello Branco	VB71	PT-C-P	Prunus spp.	39.8325	-7.50514	2009
	Portugal	Castello Branco	VB72	PT-C-P	Prunus spp.	39.8325	-7.50514	2009
	Portugal	Castello Branco	Por1	PT-C-P	Prunus spp.	39.8325	-7.50514	2009
	Portugal	Castello Branco	Por2	PT-C-P	Prunus spp.	39.8325	-7.50514	2009
	Portugal	Castello Branco	Por3	PT-C-P	Prunus spp.	39.8325	-7.50514	2009
	Portugal	Castello Branco	Por4	PT-C-P	Prunus spp.	39.8325	-7.50514	2009
	Portugal	Castello Branco	Por5	PT-C-P	Prunus spp.	39.8325	-7.50514	2009
	Portugal	Castello Branco	Por6	PT-C-P	Prunus spp.	39.8325	-7.50514	2009
	Portugal	Castello Branco	Por7	PT-C-P	Prunus spp.	39.8325	-7.50514	2009
	Portugal	Castello Branco	Por8	PT-C-P	Prunus spp.	39.8325	-7.50514	2009
	Portugal	Castello Branco	29-11	PT-C-P	Prunus spp.	39.8325	-7.50514	2009
	Iran	Karaj	IR1	IR-K-P	Prunus spp.	35.8546	50.83	2009
	Iran	Karaj	IR2	IR-K-P	Prunus spp.	35.8546	50.83	2009
	Iran	Karaj	IR3	IR-K-P	Prunus spp.	35.8546	50.83	2009
	Iran	Karaj	IR4	IR-K-P	Prunus spp.	35.8546	50.83	2009
	Iran	Karaj	IR5	IR-K-P	Prunus spp.	35.8546	50.83	2009
	Iran	Karaj	IR6	IR-K-P	Prunus spp.	35.8546	50.83	2009
	Iran	Karaj	IR7	IR-K-P	Prunus spp.	35.8546	50.83	2009
	Iran	Karaj	IR8	IR-K-P	Prunus spp.	35.8546	50.83	2009
	Iran	Karaj	IR9	IR-K-P	Prunus spp.	35.8546	50.83	2009
	Iran	Karaj	IR10	IR-K-P	Prunus spp.	35.8546	50.83	2009
	Iran	Karaj	IR11	IR-K-P	Prunus spp.	35.8546	50.83	2009
	Iran	Karaj	IR12	IR-K-P	Prunus spp.	35.8546	50.83	2009
	Iran	Karaj	IR13	IR-K-P	Prunus spp.	35.8546	50.83	2009
	Iran	Karaj	IR14	IR-K-P	Prunus spp.	35.8546	50.83	2009
	Iran	Karaj	IR15	IR-K-P	Prunus spp.	35.8546	50.83	2009
	Iran	Karaj	IR16	IR-K-P	Prunus spp.	35.8546	50.83	2009
	Iran	Karaj	IR17	IR-K-P	Prunus spp.	35.8546	50.83	2009
	Iran	Karaj	IR18	IR-K-P	Prunus spp.	35.8546	50.83	2009
	Iran	Karaj	IR19	IR-K-P	Prunus spp.	35.8546	50.83	2009
	Iran	Karaj	IR20	IR-K-P	Prunus spp.	35.8546	50.83	2009
	Iran	Karaj	IR21	IR-K-P	Prunus spp.	35.8546	50.83	2009
	Iran	Karaj	IR22	IR-K-P	Prunus spp.	35.8546	50.83	2009
	Iran	Karaj	IR23	IR-K-P	Prunus spp.	35.8546	50.83	2009
	Iran	Karaj	IR24	IR-K-P	Prunus spp.	35.8546	50.83	2009

## Sheet: TableS2
	Table S2 Pairwise geographic distances (km) between Rhagoletis cerasi sampling sites. For all sites, the last letter indicates which host plant the group is associated to: P - Prunus, L - Lonicera. Abbreviations can be found in Figure 1 and Table S1.
		NO-G-P	NO-G-L	DE-W-P	DE-W-L	DE-O-P	DE-O-L	DE-D-P	DE-D-L	AT-N-P	IT-S-P	IT-L-P	IT-C-P	IT-B-P	PT-C-P	IR-K-P
	NO-G-P		2.387	779.146	781.471	945.651	945.202	987.151	986.102	1271.77	2285.24	2323.83	2321.07	2328.89	2349.77	3945.85
	NO-G-L			777.088	779.416	943.484	943.033	984.976	983.928	1270.28	2283.27	2321.97	2319.1	2326.93	2347.43	3945.99
	DE-W-P				3.151	186.621	186.527	227.421	226.033	610.495	1508.96	1556.63	1544.98	1553.15	1847.42	3652.59
	DE-W-L					185.687	185.608	226.338	224.942	607.357	1506.43	1553.91	1542.44	1550.61	1848.01	3649.87
	DE-O-P						0.893	41.997	40.8	598.784	1361.9	1423.37	1398.18	1407.04	1685.69	3697.19
	DE-O-L							42.329	41.151	599.659	1362.54	1424.08	1398.83	1407.69	1685.31	3698.02
	DE-D-P								1.547	593.013	1324	1387.85	1360.3	1369.28	1657.11	3697.33
	DE-D-L									592.179	1324.66	1388.34	1360.97	1369.93	1658.64	3696.36
	AT-N-P										1128.4	1117.03	1160.39	1164.88	2097.99	3108.61
	IT-S-P											171.391	36.328	46.259	1794.26	3325.16
	IT-L-P												162.204	153.156	1963.75	3157.6
	IT-C-P													12.204	1812.44	3319.8
	IT-B-P														1824	3310.6
	PT-C-P															5039.17
	IR-K-P

## Sheet: TableS3
	Table S3 Output of RADTAG demultiplex statistics: (a) adapter sequences, (b) retained read statistics, and (c) amount of reads retained per individual sample. Parameters used to discard reads: truncate all reads above 82 bp to 82 bp, remove reads with less than 82 bp, correct a maximum of 1 bp in barcode sequence, discard all sequences containing Ns.
	a)	Adapter sequences	Restriction enzyme
		TTAGATCGGAAGAGCACACGTCGTAACTCCAGTCACATCACGATCTCGTATGCCGTCTTCTGCTTG	ecoRI
		GATCGGAAGAGCACACGTCGTAACTCCAGTCACATCACGATCTCGTATGCCGTCTTCTGCTTG	mseI
	b)	Run statistics
		Total number of reads	273988021
		Total number of retained reads	233473324
		Number of sequences skipped due to too many Ns (None)	0
		Number of sequences skipped due to being too short (<20bp)	0
		Number of sequences skipped due to inability to find cut site	18533343
		Number of sequences skipped due to bad barcodes	21981354
		Number of sequences with corrected barcodes	11536615
		Number of paired reads repaced by Ns	0
		Average number of reads per barcode	1216006
		Average read length	82
		Length Distribution of Sequences
		82	233473324
	c)	Read counts per Barcode
		Barcode	Sample ID	Counts
		CCTAGAGA	K-5-12	3868
		CCTCCAAC	VB35	36722
		CTCAGGTAA	44-3	54492
		CCAGGATAA	44-1	381833
		TATAACTATA	Por1	515255
		CTTAAGAC	K-33-7	595835
		ATAATGCCA	43-7	690640
		TGACTCTC	Por8	716036
		ATTCGCGTCA	VB66	727455
		ATAAGAACCA	K-33-2	777271
		CCTCGAACCA	K-34-3	810121
		ATAGTCGTAA	K-5-2	824602
		ATATAGTA	K-5-7	854374
		ACCGTTACCA	K-34-4	863821
		GCGAATTC	7-23	864471
		GATCAACC	Por2	875666
		ATTAGCTC	f9	887320
		CTCGGTCC	5L3	901871
		TAGTAATA	43-3	905399
		CCGCGTTA	43-5	905783
		CGGCAATC	f8	937971
		GAAGGAGCA	5L1	945117
		TTCGTAGA	43-9	947721
		TGGACTGA	K-5-5	950732
		CCAGAGCC	f4	952788
		TTATCGCC	Por3	963837
		CCATTAGC	m4	966695
		ACTTGATCA	5-14	971100
		AAGCCAACCA	43-1	978453
		TTGCGAAC	K-5-8	991730
		CATCTCAGCA	K-34-7	1011175
		ATCCGATA	K-5-6	1011665
		TTGCGATCA	VB69	1012114
		TTCAGCTAGA	7-14	1013303
		TAGGCTAC	K-34-10	1013492
		ATTGGAAGGA	Por6	1014269
		CAACTTAC	f3	1018712
		TGCAACTTAA	K-33-10	1028137
		CTTGAGCCA	43-6	1037241
		CCTATACCA	K-33-15	1043005
		GCAAGACC	7-11	1043289
		CAATTAATCA	VB53	1052962
		AATCCTTAA	K-5-16	1054272
		AATATAAC	VB28	1056820
		AACTCTCGCA	K-33-6	1065045
		CTATGCTCA	VB70	1071585
		CTAATAAG	16-12	1077415
		CGCGAATAGA	Por5	1078100
		AACTCGGC	10L1	1080928
		GGAATAGA	D21-witz	1083096
		TTCAATTA	D27-witz	1087023
		AGCCTCGCA	7-12	1091914
		ATAGACGC	5L4	1092513
		CATGACTC	IR6	1096495
		CGGAGGCCA	K-33-16	1096697
		TATAAGGA	43-2	1107167
		AGCATGCTCA	VB54	1107315
		GAATATTCA	PT6	1111384
		GAGACCGC	m5	1114444
		AGAACTTGCA	D29-witz	1123068
		AGGATTAAGA	7-13	1131648
		AGAGACTCA	IR12	1137322
		GACGAGAC	K-34-9	1141886
		AATCCAGA	VB4	1145421
		TAGACTCCA	K-5-10	1150851
		TATACGGAGA	f6	1152873
		ACTGAATA	K-33-12	1154729
		GCGTTGCCA	VB55	1155738
		CAGTATCC	IR10	1156788
		CGGTCTGCA	IR11	1157496
		GCCTTATA	K-33-13	1158226
		CTCTGATCGA	f7	1161772
		AACTTCAGA	IR8	1163722
		CAACTTGAA	K-34-2	1164398
		GATCGTCCA	VB7	1166289
		CGAGGAAGCA	VB46	1177381
		ACCTGAAC	K-34-8	1180127
		CTCTCATC	Por7	1182505
		AGATTATAA	K-5-14	1182758
		CAGAAGAAGA	Por4	1183576
		GGTTGATC	6-12	1186608
		TGCTGCTA	43-4	1194224
		CTCATAAGA	10L3	1196390
		AAGAGGTA	K-33-5	1204635
		GTAACCTAA	D24-wtiz	1208255
		ACGAGCAG	29-11	1215241
		GGAGCGCCA	K-5-9	1217613
		GACCGCGA	K-5-4	1220665
		GCTTACGC	IR4	1223865
		ACTACTCC	m3	1231058
		AACTCAGCA	PT1	1231076
		AGTCATTGGA	10L2	1231164
		AGACGACCA	K-5-17	1233568
		AAGGAATAA	VB5	1239296
		CTTATTACCA	K-33-3	1239778
		CAGGTTAGGA	7-21	1245964
		TGAGCTGCCA	K-34-6	1247416
		AGATAAGAGA	IR19	1247720
		GATTCAAG	IR23	1248920
		TTCTCATAA	K-5-13	1249633
		TATTCTATCA	VB14	1250849
		CATAATTGCA	VB13	1258136
		ATACTCAAGA	f5	1260032
		GAGATCTCA	42897	1260052
		AGGCGCAGCA	K-33-14	1260127
		TAGCATATGA	7-22	1261312
		AATGCAGGCA	D28-witz	1266572
		CGAACCAAGA	VB67	1266826
		CGCTTGAC	K-33-9	1268120
		TAACGGTAA	VB38	1269591
		AATCGAAGA	PT7	1271078
		CGCAACGC	PT4	1273377
		ACGGCCTC	m7	1278145
		CCGAATTCA	m6	1289675
		ACCTAGTAA	VB37	1294307
		GGCGCAGC	IR3	1294674
		GGCAAGTCA	IR13	1296577
		GTAGCATA	VB33	1301116
		TTATATCTGA	IR22	1305420
		CTAACTGC	IR5	1306783
		GGACCTCC	PT3	1311178
		TGCGGCAATA	IR15	1311910
		TCCGCTGCA	5-13	1320550
		CGAACCAGA	m8	1328564
		CTATCGGCCA	K-33-4	1333741
		ATGGTAGCA	IR1	1340447
		GATACGGCA	VB68	1350284
		CTGCAGACCA	VB44	1351010
		ACGTCCAAGA	IR2	1351382
		CCAGTCTA	VB34	1356105
		GATAGATAA	D23-witz	1358483
		ACGCCGTTGA	6-13	1362232
		TCGATGCC	5-12	1371524
		CGGTCCTTGA	VB72	1373297
		ACGACCGCA	5L2	1375414
		TATTGGAC	VB56	1378451
		GAGGTAAGA	IR7	1379095
		ACTAATCTCA	m9	1379822
		GTCTACGCA	PT2	1381723
		AGGACGAC	VB29	1384952
		GTCATTAC	m1	1385869
		TGGACGTAA	K-5-15	1390719
		GCTTGCCTCA	D30-witz	1390990
		GTCCGCAGA	PT8	1396143
		GTCAGACCA	VB39	1398507
		AATTGGAGCA	VB27	1400029
		TGAGTACCTA	IR16	1405320
		GGCGGCAG	7-24	1411581
		CAGGAACGCA	VB47	1414685
		GCGGTAAC	VB48	1425496
		TTAATTGGCA	VB40	1425704
		GGAATCTGGA	VB71	1428540
		CCTGGCAGA	10L4	1434543
		CATTACGCCA	VB45	1434943
		CAGTCCTAA	44-2	1435782
		CCGCCTACTA	6-14	1437723
		CCAGTCGCA	IR18	1465291
		ATGCTTGC	IR21	1467140
		AGCCAGCC	IR17	1468862
		CAGAGAGCCA	VB25	1470872
		TTATGCATCA	VB41	1473252
		CGCTCAACCA	VB43	1477235
		CTGGATGAA	K-33-1	1482413
		TCTACGAG	IR24	1491716
		GGCTCAAGA	IR14	1495703
		TCCAAGGTCA	5-11	1496103
		ACGTTCGA	K-33-11	1496182
		GCCGGCTCA	m13	1510273
		TCAACGACGA	IR20	1511684
		GCTGCGTAA	D25-witz	1512370
		CTGATGGA	VB32	1513684
		AGCAATGAA	VB42	1515350
		CGCGCATCA	m12	1516257
		ATTCTGGAA	VB1	1524108
		AAGTTGCTAA	VB30	1524938
		ATATGCTGGA	m14	1540045
		TGGCAGGCA	m11	1541780
		GTTCCGGC	PT5	1541998
		GGTTAACCA	44-4	1561840
		ACTCCGCCA	VB36	1566352
		CGTAACGCA	m2	1574081
		GCCGACGATA	f2	1582248
		CATATGGTCA	IR9	1586116
		CTTCAATAA	VB2	1604347
		CTCCTTCCA	43-8	1606279
		GGCGTATTCA	m10	1615678
		GCGCTATAA	VB6	1615842
		GTCCTAACCA	VB3	1623149
		ACCTCGTCCA	VB26	1636438
		CTTGCCGA	VB31	1700662
		CCAGTTCTGA	m15	1720114
		TTGGACGGCA	VB52	1781196

## Sheet: TableS4
	Table S4 Supplement to materials and methods section providing a more detailed usage of data processing and Discriminant Analysis of Principal Components (DAPC).
	Data manipulation	Description										References
	Data processing	Data processing and analyses were performed on the Vienna Scientific Cluster, VSC3. Raw sequencing output resulted in 273,988,021 raw 100 bp paired-end reads. Because this study relies on de novo fragment assembly and does not map back to a genome, only forward reads were included in all analyses described below. First, a custom python script (Assour et al., 2015) was used to demultiplex and remo…										Assour, L.A., LaRosa, N., & Emrich, S.J. (2015). Hot RAD: a tool for analysis of next-gen 498 RAD tag data. arXiv, 1511.06754. Andrews, S. (2012). FastQC: A quality control application for high throughput sequence data. Retrieved from http://www. bioinformatics. bbsrc. ac. uk/projects/fastqc. Catchen, J., Hohenlohe, P.A., Bassham, S., Amores, A., & Cresko, W.A. (2013). Stacks: an analysis tool se…
	DAPC	DAPC uses orthogonal principal components (PCs) of the genetic data in order to asses the degree to which individual flies are correctly assigned (membership) into pre-defined populations (designated K). Local host related clustering was tested using called genotypes (2,336 SNPs), separately for each pair of Prunus and Lonicera fly populations at the four sympatric sites (k = 2). We compared valu…										Doellman, M.M., Ragland, G.J., Hood, G.R., Meyers, P.J., Egan, S.P., Powell, T.H., ... Feder, J.L. (2018). Genomic differentiation during speciation-with-gene-flow: Comparing geographic and host-related variation in divergent life history adaptation in Rhagoletis pomonella. Genes, 9, 262 - 287.

## Sheet: TableS5
	Table S5 Average pair-wise FST values across 2,494 SNPs for 15 populations of Rhagoletis cerasi according to sampling site (upper diagonal) and 95% confidence intervals (lower diagonal).
		NO-G-P	NO-G-L	DE-W-P	DE-W-L	DE-O-P	DE-O-L	DE-D-P	DE-D-L	AT-N-P	IT-S-P	IT-L-P	IT-C-P	IT-B-P	PT-C-P	IR-K-P
	NO-G-P	0	0.00708237	0.0178233	0.0234167	0.0151358	0.0190932	0.0148127	0.0168705	0.016837	0.0371291	0.0327256	0.0364028	0.0394133	0.0600469	0.103119
	NO-G-L	0,00571 - 0,00846	0	0.0201728	0.0203331	0.0211133	0.0167214	0.0176141	0.0155836	0.021253	0.0385703	0.0331161	0.0376367	0.0395311	0.0632835	0.106373
	DE-W-P	0,0154 - 0,0203	0,0176 - 0,0227	0	0.0126676	0.00502281	0.0082193	0.00594234	0.0073929	0.00852512	0.0281793	0.0241599	0.0312321	0.0335555	0.0353765	0.0939541
	DE-W-L	0,0202 - 0,0266	0,0177 - 0,0229	0,01 - 0,0153	0	0.012599	0.00376195	0.00954249	0.00738201	0.0170135	0.0306671	0.0261562	0.0336947	0.0370922	0.0317183	0.10204
	DE-O-P	0,0131 - 0,0172	0,0188 - 0,0234	0,00369 - 0,00636	0,00992 - 0,0153	0	0.00837586	0.00696874	0.00606971	0.00966948	0.0268699	0.0238358	0.0302012	0.0313004	0.0379279	0.102489
	DE-O-L	0,0169 - 0,0213	0,0148 - 0,0186	0,00652 - 0,00992	0,00267 - 0,00486	0,00681 - 0,00994	0	0.00570112	0.00549968	0.013071	0.0250733	0.0208116	0.0263259	0.0289883	0.0348009	0.0969424
	DE-D-P	0,0124 - 0,0172	0,0151 - 0,0201	0,00421 - 0,00768	0,00721 - 0,0119	0,00536 - 0,00857	0,00428 - 0,00712	0	0.005646	0.00905473	0.0268876	0.0195672	0.027863	0.0330586	0.0343758	0.0949209
	DE-D-L	0,0142 - 0,0196	0,013 - 0,0182	0,00534 - 0,00944	0,00523 - 0,00953	0,00452 - 0,00762	0,00405 - 0,00695	0,0038 - 0,00749	0	0.00922498	0.021985	0.0216177	0.0256733	0.0284576	0.0339984	0.0909103
	AT-N-P	0,0149 - 0,0187	0,0191 - 0,0234	0,00703 - 0,01	0,0142 - 0,0198	0,00828 - 0,0111	0,0113 - 0,0149	0,00729 - 0,0108	0,00749 - 0,011	0	0.0230085	0.0196078	0.0256121	0.026153	0.0550382	0.0880351
	IT-S-P	0,0333 - 0,041	0,0347 - 0,0424	0,0243 - 0,0321	0,0265 - 0,0349	0,0235 - 0,0303	0,022 - 0,0282	0,0231 - 0,0307	0,0183 - 0,0257	0,0201 - 0,0259	0	0.00405151	0.00600129	0.0078517	0.0613699	0.105399
	IT-L-P	0,0283 - 0,0371	0,0289 - 0,0373	0,0199 - 0,0285	0,0217 - 0,0306	0,0201 - 0,0276	0,0176 - 0,0241	0,0158 - 0,0234	0,0173 - 0,0259	0,0165 - 0,0228	0,00225 - 0,00585	0	0.00545569	0.0113472	0.0501613	0.0875477
	IT-C-P	0,0316 - 0,0412	0,0329 - 0,0424	0,0262 - 0,0363	0,0285 - 0,0389	0,0258 - 0,0346	0,0226 - 0,0301	0,023 - 0,0327	0,0208 - 0,0306	0,0219 - 0,0294	0,00344 - 0,00856	0,00263 - 0,00828	0	0.00572776	0.0615919	0.0990662
	IT-B-P	0,0353 - 0,0435	0,0355 - 0,0436	0,0291 - 0,038	0,0322 - 0,042	0,0274 - 0,0352	0,0254 - 0,0326	0,0287 - 0,0374	0,0239 - 0,033	0,0228 - 0,0295	0,00556 - 0,0101	0,0081 - 0,0146	0,00332 - 0,00813	0	0.0703764	0.108461
	PT-C-P	0,0557 - 0,0644	0,0588 - 0,0678	0,0318 - 0,0389	0,0282 - 0,0352	0,0346 - 0,0412	0,0317 - 0,0379	0,0309 - 0,0379	0,0298 - 0,0382	0,0511 - 0,059	0,0561 - 0,0666	0,0445 - 0,0559	0,0551 - 0,0681	0,0643 - 0,0764	0	0.143309
	IR-K-P	0,097 - 0,109	0,1 - 0,112	0,0878 - 0,1	0,0955 - 0,109	0,0966 - 0,108	0,0912 - 0,103	0,0887 - 0,101	0,0842 - 0,0976	0,0827 - 0,0934	0,0983 - 0,112	0,0799 - 0,0952	0,0907 - 0,107	0,101 - 0,116	0,136 - 0,151	0

## Sheet: TableS6
	Table S6 Results obtained from Mantel tests presenting correlations between Fst based on 2,336 SNPs and host plant affiliation for 4 pairs of sympatric Prunus-Lonicera associated Rhagoletis cerasi populations. Table contains both output with and without accounting for geography on both raw and log transformed data. The host plant affiliation matrix consists of 0s (same host plant) and 1s (differe…
	Analyses	Data type	r	P
	correlation of genetic and geographic distance matrices	raw	0.722	0.005
	correlation of genetic and host plant affiliation matrices		0.581	0.001
	partial correlation of genetic and host plant affiliation matrices, controlling for geography		0.274	0.051
	correlation of genetic and geographic distance matrices	log transformed	0.674	0.001
	correlation of genetic and host plant affiliation matrices		0.581	0.0002
	partial correlation of genetic and host plant affiliation matrices, controlling for geography		0.456	0.002

## Sheet: TableS7
	Table S9 Bayenv2 scans for loci associated to host plants, Prunus spp. and Lonicera spp., in four Rhagoletis cerasi sympatric sites in a) Germany and Norway, three sympatric sites in b) Germany and one sympatric site in c) Norway. Tables presents the top 1% of Bayes factors conditioned that they are also within the top 10% of ⍴ values. * indicates the one SNP found associated to host plant in bot…
	a)	Hostrace_ALL			b)	Germany			c)	Norway
		Loci	BF	⍴		Loci	BF	⍴		Loci	BF	⍴
		13848_25	66.562	0.3589		49002_58	115.99	0.16391		13356_30	8.7132	0.36842
		358044_53	26.757	0.38446		88587_51	23.129	0.28451		11583_12	3.9283	0.32632
		2252_9	25.824	0.32607		12066_71	18.494	0.1597		21350_50	2.9455	0.46316
		56671_63	22.99	0.351		46237_12	6.8366	0.23128		4515_7	2.5221	0.56842
		23896_19	9.5638	0.28797		630_24	5.7032	0.29263		2252_9	2.4728	0.47368
		430858_44	6.5027	0.38634		62556_11	5.3271	0.13654		54403_56	2.4525	0.47368
		21768_13	5.6891	0.28233		23331_59	4.6796	0.21023		5280_76	2.3742	0.36842
		20259_24	5.4961	0.41266		13848_25	4.2766	0.17684		114981_75	2.2825	0.41053
		10809_24	5.1732	0.18659		29339_69*	3.3866	0.2382		34002_50	2.1617	0.26316
		30715_17	4.8312	0.17381		3268_67	3.2426	0.13383		83270_20	2.0727	0.31579
		7949_45	4.7334	0.29774		49155_43	2.2372	0.28481		21645_87	1.9936	0.51579
		35801_38	3.4749	0.2812		38350_77	1.7559	0.12511		16251_6	1.8313	0.34737
		16663_49	3.3154	0.15902		23896_19	1.654	0.15308		35440_44	1.7443	0.32632
		60068_8	3.164	0.2297		51776_42	1.6216	0.13925		11648_65	1.7233	0.44211
		1697_21	2.8493	0.15614		7949_45	1.615	0.34195		10585_41	1.5995	0.30526
		60793_32	2.8187	0.14875		32359_40	1.4431	0.1612		41098_40	1.5568	0.37895
		34758_85	2.8083	0.17845		358044_53	1.4246	0.26406		29339_69*	1.5091	0.55789
		8313_74	2.7795	0.20464		20259_24	1.4137	0.29865		62674_35	1.4495	0.26316
		630_24	2.6597	0.38847		430858_44	1.4069	0.20451		2165_24	1.3799	0.42105
		31915_17	2.521	0.24912		38811_39	1.3507	0.12782		34737_11	1.3332	0.38947
		11586_13	2.46	0.2114		35801_38	1.3245	0.26526		8192_62	1.3163	0.26316
		54955_76	2.4336	0.17556		56671_63	1.3082	0.18256
		49155_43	2.4325	0.38095		943_82	1.2624	0.32571
		61033_57	2.3301	0.22469

## Sheet: TableS8
	Table S8 SNP labels in Rhagoletis cerasi collected from four sympatric Prunus-Lonicera pairs, which were found to be most associated to host plant using three separate analyses. Labels can be used to extract SNP information in VCF files or to extract sequences from alighnment BAM files made publicly available (see "Data accessibility" section).
	Analysis	Loci
	Bayevn2	13848_25, 358044_53, 2252_9, 56671_63, 23896_19, 430858_44, 21768_13, 20259_24, 10809_24, 30715_17, 7949_45, 35801_38, 16663_49, 60068_8, 1697_21, 60793_32, 34758_85, 8313_74, 630_24, 31915_17, 11586_13, 54955_76, 49155_43, 61033_57, 12106_30, 943_82, 462081_29, 56134_11
	Discriminant analysis of principal components (DAPC)	16663_49, 9422_35, 7641_9, 21768_13, 52761_8, 2252_9, 8041_63, 21350_50, 3691_39, ,114981_75, ,12106_30, ,31915_17, 58231_53, 35801_38, 49155_43, 13848_25, 430858_44, 7949_45, 56671_63, 29339_69, 358044_53, 943_82, 630_24, 20259_24
	Allelic frequency differences shared by at least three sites	630_24, 652_33, 943_82, 2252_9, 2654_83, 2782_61, 4482_11, 4654_84, 5455_66, 7949_45, 8159_23, 8367_23, 9132_23, 9616_35, 10214_22, 13228_42, 13342_24, 13848_25, 13985_13, 14104_72, 14603_36, 14999_41, 17354_82, 19639_48, 20259_24, 24644_22, 24823_6, 26479_55, 27726_59, 28721_29, 28736_11, 29339_69, 30394_48, 30784_17, 31462_9, 32466_47, 34285_38, 37886_69, 38231_62, 38994_6, 40878_11, 41104_58, …

## Sheet: TableS9
	Table S7 BLAST search of 17 SNP-containing RADTAG contigs that showed signs of being differentially associated to host plants in four sympatric Rhagoletis cerasi Prunus-Lonicera pairs. SNPs are the resulting overlap between following three analyses: DAPC, differing allelic frequencies found in at least three population pairs and Bayenv2. 'Mean between host FST' is the average FST value between Pr…
	Database used	Locus	mean between host FST	E-value	Accession	BLAST hit	Sequence
	Nucleotide collection (nr/nt) :
		20259_24	0.230465	3e-27	XM_017621019.1	PREDICTED: Rhagoletis zephyria E3 ubiquitin-protein ligase SH3RF1 (LOC108366580), transcript variant X1, mRNA	GGTGAGCATTAGTTGAATTGGGATGTATTGGTGGTGATCACTACTCAGTTTAGACATTGGAATGGAATGTGATGCGATCGGT
		630_24	0.258853	3e-27	XM_017605592.1	PREDICTED: Rhagoletis zephyria calcium-transporting ATPase sarcoplasmic/endoplasmic reticulum type (LOC108354370), transcript variant X5, mRNA	ACGTCCAGAATAAGAGTTGCCGGTTGTGTCTTCATCTTCGGTGAAAACGCCGATACGACGGCAAATTGCTTCAGCAGTTGCC
		56671_63	0.237655	1e-25	XM_017613018.1	PREDICTED: Rhagoletis zephyria dentin sialophosphoprotein-like (LOC108360648), mRNA	ACGCAAAACCAATACAGCCAACCCCACAGATGAAACACAAAAGGCCGCCATTCAAAATCCCGACACCGATGCCGAAACGCCA
		430858_44	0.270761	1e-25	XM_017605592.1	PREDICTED: Rhagoletis zephyria calcium-transporting ATPase sarcoplasmic/endoplasmic reticulum type (LOC108354370), transcript variant X5, mRNA	TCTCGCGATCGTAAATCAATGTCATCGTATTGTACACCGCTGAAACCATCGCGCCTGGGTACTGGTACCAAATTATTTGTTA
		12106_30	0.162947	1e-25	XM_017612147.1	PREDICTED: Rhagoletis zephyria histone deacetylase 3 (LOC108360010), mRNA	ATTTTTCGGCTCGACCATTTTATCTTCTTCTGCCTGCGTTATTCGAACATCTGGATCAGATTCTTCTTTCACTCGCACTTCC
		35801_38	0.186361	4e-25	XM_017610468.1	PREDICTED: Rhagoletis zephyria transcription factor castor (LOC108358936), mRNA	GGCGACAAGCAGCAGCCACAACAGCAGTATAAAGAGTGAAGGCGAGCCGCTGTTTTGCGCTGGCGTTTGTTGAATACATAGG
		31915_17	0.146773	6e-25	XM_017613030.1	PREDICTED: Rhagoletis zephyria cyclic nucleotide-gated cation channel beta-1 (LOC108360653), transcript variant X2, mRNA	ACCATTCAAAACCAAACTGAAGGAAGCCGCCAAGTCATTGAATCGTGGTCGTCTCTTCGAAGCGGATACCTCGCGTTCGAAT
			0.146773	6e-25	XM_017613030.1	PREDICTED: Rhagoletis zephyria cyclic nucleotide-gated cation channel beta-1 (LOC108360653), transcript variant X1, mRNA	ACCATTCAAAACCAAACTGAAGGAAGCCGCCAAGTCATTGAATCGTGGTCGTCTCTTCGAAGCGGATACCTCGCGTTCGAAT
		13848_25	0.19765	1e-18	XM_011186302.1	PREDICTED: Bactrocera cucurbitae cytochrome c oxidase assembly protein COX15 homolog (LOC105213452), mRNA	AGCTTTCCACTCCTCTAGGGTTCCTGGTTTTTTTTCGCCGAGCAATTTCCAGTTCACCATTGATAAGCCTGACTCAGTGAGC
		943_82	0.250459	2e-16	XM_017611312.1	PREDICTED: Rhagoletis zephyria transport and Golgi organization protein 11 (LOC108359439), mRNA	GAATCGGCTGGGTGGAAACCGATTTGCGCATGTGATACTCCGTTTCCACGCACATACGCTGGCGGACGTGTCTCGTCGTCCT
		52761_8	0.130543	2e-16	XM_017617643.1	PREDICTED: Rhagoletis zephyria uncharacterized LOC108364080 (LOC108364080), mRNA	TCCGGTGATTTGGATTTATTTTTCTGATGTTGCTTAGCAGAAGCGCTTGACTTCTGCGGCAGCACCAATATTGGTACGGGAC
		29339_69	0.226919	8e-09	XM_021342909.1	PREDICTED: Helicoverpa armigera uncharacterized LOC110382321 (LOC110382321), mRNA	GTACATTGACAGCGCATAAAATAAGTAGTCGTTTCGTTGATATCTTGTATCATTCCCCAATATCCTACATTGAAAGTAGTCA
		16663_49	0.15715	1e-07	LN590685.1	Cyprinus carpio genome assembly common carp genome, scaffold: LG16, chromosome: 16	CGTTTGTGTGTTGCAACAACCTGTTGTTATTGTTGGTGGTGGTGTGAGTTAGATCGGAAGAGCACACGTCTGAACTCCAGTC
		358044_53	0.21131	4e-07	XM_017609574.1	PREDICTED: Rhagoletis zephyria patronin (LOC108358311), transcript variant X22, mRNA	CAATGCAAGGGCACATTTTGCCATGAGAAGTGGTGAGACGACGACGACCTTGCCTTTGGCATAACTTCATACACTCACTTTA
		7949_45	0.218971	5e-05	XM_017621735.1	PREDICTED: Rhagoletis zephyria uncharacterized LOC108367147 (LOC108367147), mRNA	CCTCGGAAAAGATGAGTGTATCGCGAGCGACCTAACTTTTGAGTAATTCAGTAGCCGCCGAAATCGAGATGACCAATGATCT
		2252_9	0.221301	0.008	LN713256.1	Cucumis melo genomic chromosome, chr_2	GAGGGGCAATTGGTTTGCCAACGGTGTATTATTTTCGCATTTTCTTTTGCTTCGTATTTTTGTTTTTGATTACGAAGACAAA
		49155_43	0.319313	0.028	AC191339.3	Gallus gallus BAC clone CH261-149E15 from chromosome z, complete sequence	GCCTGTGATATGTATCACCAAATCGTCGACGTAGGCGTCCCATGGTGGTTCCCCTTCTCACATATCCTGTGCCTACGGTCGC
		21768_13	0.165086	0.12E+00	CP028884.1	Borrelia turcica IST7 chromosome, complete genome	CAAGCGTTCAACTTGAGCGGTTTTTCTTGGTGCTGTTGCGCTTTTTACCGTCACCGCCACTCGCTAGGGTTTCACGTGTGTG
	Rhagoletis zephyria genome :
		29339_69	0.226919	5e-31	NW_016168198.1	Rhagoletis zephyria isolate East Lansing unplaced genomic scaffold, Rhagoletis_zephyria_1.0 Rzeph_scaffold_11121	GTACATTGACAGCGCATAAAATAAGTAGTCGTTTCGTTGATATCTTGTATCATTCCCCAATATCCTACATTGAAAGTAGTCA
		20259_24	0.230465	2e-29	NW_016159404.1	Rhagoletis zephyria isolate East Lansing unplaced genomic scaffold, Rhagoletis_zephyria_1.0 Rzeph_scaffold_02320	GGTGAGCATTAGTTGAATTGGGATGTATTGGTGGTGATCACTACTCAGTTTAGACATTGGAATGGAATGTGATGCGATCGGT
		630_24	0.258853	2e-29	NW_016157238.1	Rhagoletis zephyria isolate East Lansing unplaced genomic scaffold, Rhagoletis_zephyria_1.0 Rzeph_scaffold_00154	ACGTCCAGAATAAGAGTTGCCGGTTGTGTCTTCATCTTCGGTGAAAACGCCGATACGACGGCAAATTGCTTCAGCAGTTGCC
		56671_63	0.237655	9e-28	NW_016157685.1	Rhagoletis zephyria isolate East Lansing unplaced genomic scaffold, Rhagoletis_zephyria_1.0 Rzeph_scaffold_00601	ACGCAAAACCAATACAGCCAACCCCACAGATGAAACACAAAAGGCCGCCATTCAAAATCCCGACACCGATGCCGAAACGCCA
		430858_44	0.270761	9e-28	NW_016157238.1	Rhagoletis zephyria isolate East Lansing unplaced genomic scaffold, Rhagoletis_zephyria_1.0 Rzeph_scaffold_00154	TCTCGCGATCGTAAATCAATGTCATCGTATTGTACACCGCTGAAACCATCGCGCCTGGGTACTGGTACCAAATTATTTGTTA
		12106_30	0.162947	9e-28	NW_016157588.1	Rhagoletis zephyria isolate East Lansing unplaced genomic scaffold, Rhagoletis_zephyria_1.0 Rzeph_scaffold_00504	ATTTTTCGGCTCGACCATTTTATCTTCTTCTGCCTGCGTTATTCGAACATCTGGATCAGATTCTTCTTTCACTCGCACTTCC
		35801_38	0.186361	3e-27	NW_016157096.1	Rhagoletis zephyria isolate East Lansing unplaced genomic scaffold, Rhagoletis_zephyria_1.0 Rzeph_scaffold_00012	GGCGACAAGCAGCAGCCACAACAGCAGTATAAAGAGTGAAGGCGAGCCGCTGTTTTGCGCTGGCGTTTGTTGAATACATAGG
		31915_17	0.146773	3e-27	NW_016157685.1	Rhagoletis zephyria isolate East Lansing unplaced genomic scaffold, Rhagoletis_zephyria_1.0 Rzeph_scaffold_00601	ACCATTCAAAACCAAACTGAAGGAAGCCGCCAAGTCATTGAATCGTGGTCGTCTCTTCGAAGCGGATACCTCGCGTTCGAAT
		21768_13	0.165086	2e-23	NW_016160346.1	Rhagoletis zephyria isolate East Lansing unplaced genomic scaffold, Rhagoletis_zephyria_1.0 Rzeph_scaffold_03263	CAAGCGTTCAACTTGAGCGGTTTTTCTTGGTGCTGTTGCGCTTTTTACCGTCACCGCCACTCGCTAGGGTTTCACGTGTGTG
		13848_25	0.19765	1e-19	NW_016157253.1	Rhagoletis zephyria isolate East Lansing unplaced genomic scaffold, Rhagoletis_zephyria_1.0 Rzeph_scaffold_00169	AGCTTTCCACTCCTCTAGGGTTCCTGGTTTTTTTTCGCCGAGCAATTTCCAGTTCACCATTGATAAGCCTGACTCAGTGAGC
		943_82	0.250459	1e-18	NW_016157477.1	Rhagoletis zephyria isolate East Lansing unplaced genomic scaffold, Rhagoletis_zephyria_1.0 Rzeph_scaffold_00393	GAATCGGCTGGGTGGAAACCGATTTGCGCATGTGATACTCCGTTTCCACGCACATACGCTGGCGGACGTGTCTCGTCGTCCT
		52761_8	0.130543	1e-18	NW_016158542.1	Rhagoletis zephyria isolate East Lansing unplaced genomic scaffold, Rhagoletis_zephyria_1.0 Rzeph_scaffold_01458	TCCGGTGATTTGGATTTATTTTTCTGATGTTGCTTAGCAGAAGCGCTTGACTTCTGCGGCAGCACCAATATTGGTACGGGAC
		2252_9	0.221301	1e-13	NW_016157548.1	Rhagoletis zephyria isolate East Lansing unplaced genomic scaffold, Rhagoletis_zephyria_1.0 Rzeph_scaffold_00464	GAGGGGCAATTGGTTTGCCAACGGTGTATTATTTTCGCATTTTCTTTTGCTTCGTATTTTTGTTTTTGATTACGAAGACAAA
		358044_53	0.21131	2e-09	NW_016157319.1	Rhagoletis zephyria isolate East Lansing unplaced genomic scaffold, Rhagoletis_zephyria_1.0 Rzeph_scaffold_00235	CAATGCAAGGGCACATTTTGCCATGAGAAGTGGTGAGACGACGACGACCTTGCCTTTGGCATAACTTCATACACTCACTTTA
		7949_45	0.218971	9e-09	NW_016165896.1	Rhagoletis zephyria isolate East Lansing unplaced genomic scaffold, Rhagoletis_zephyria_1.0 Rzeph_scaffold_08816	CCTCGGAAAAGATGAGTGTATCGCGAGCGACCTAACTTTTGAGTAATTCAGTAGCCGCCGAAATCGAGATGACCAATGATCT
		49155_43	0.319313	4e-07	NW_016157349.1	Rhagoletis zephyria isolate East Lansing unplaced genomic scaffold, Rhagoletis_zephyria_1.0 Rzeph_scaffold_00265	GCCTGTGATATGTATCACCAAATCGTCGACGTAGGCGTCCCATGGTGGTTCCCCTTCTCACATATCCTGTGCCTACGGTCGC
		16663_49	0.15715	1.2	NW_016207979.1	Rhagoletis zephyria isolate East Lansing unplaced genomic scaffold, Rhagoletis_zephyria_1.0 Rzeph_scaffold_50925	CGTTTGTGTGTTGCAACAACCTGTTGTTATTGTTGGTGGTGGTGTGAGTTAGATCGGAAGAGCACACGTCTGAACTCCAGTC

[truncated: 3 more sheets: FigureS1, FigureS2, FigureS3]
